# Supplementary material for: Assessing Genotoxicity of Ten Different Engineered Nanomaterials by the Novel Semi-Automated FADU Assay and the Alkaline Comet Assay
Source: Nanomaterials (Basel). 2022 Jan 10;12(2):220. doi: 10.3390/nano12020220 (PMC8781421; doi:10.3390/nano12020220)
Supplement: Supplementary file 1 [file nanomaterials-12-00220-s001.zip]

Archive with 1 entries (1 files):
- nanomaterials-1460998-supplementary.pdf
